# Supplementary material for: MicroRNA528 and Its Regulatory Roles in Monocotyledonous Plants
Source: Int J Mol Sci. 2025 Jul 29;26(15):7334. doi: 10.3390/ijms26157334 (PMC12347108; doi:10.3390/ijms26157334)
Supplement: Supplementary file 1 [file ijms-26-07334-s001.zip › Table S1.xlsx]

## Sheet: Table S1
Locus ID	miRBase/PNRD	Mature sequence	Stem-loop sequence	Dot-bracket secondary structure
aof-MIR528	×/×	TGGAAGGGGCATGCAGAGGAG	TGGAAGGGGCATGCAGAGGAGATTATATATGTTGATATGCTTCCTATGCTTCCTCTCTCCTCTGCCTGCCCCATCCACT	...((.((((.((((((.((((((.((((((.((((((((((....((((....))))((.......))......)))))))))).)))))).)))))).)))))).)))).)).....
bdi-MIR528	√/√	TGGAAGGGGCATGCAGAGGAG	TGGAAGGGGCATGCAGAGGAGCAGGGATGATGGGGGGTTGTACTCTGCTTCTTCCCCTCTCGTTCTCCTGTGCCTGCCTCTTCCATT	...(((.((((((((((.(((((((((((((.(((.(((((.((.((.((.((((((..(((...)))..)))))).)))).))))))).))).))))))))))))).)))))))).))))).....
mac-MIR528	×/×	TGGAAGGGGCATGCAGAGGAG	TGGAAGGGGCATGCAGAGGAGAGGAGGGAAGGCGAAAGAAATCCTATCTCCTGTGCCTGCCCCTCCCACC	.......((((((((((..((((.(((((((.(((.((((((...((((...(....)...)))).)))))).))).))))))).))))..)))))))))).........
ogl-MIR528	×/×	TGGAAGGGGCATGCAGAGGAG	TGGAAGGGGCATGCAGAGGAGCAGGAGATTCAGTTTGAAGCTGGACTTCACTTTTGCCTCTCTCTCCTGTGCTTGCCTCTTCCATT	.....((((.(((((((((.(((((((((((((.(((.(((((..(((((..(((..(((((.....)))))...)))..)))))))))).))).))))))))))))).)))))))))))))....
oni-MIR528	×/×	TGGAAGGGGCATGCAGAGGAG	TGGAAGGGGCATGCAGAGGAGCAGGAGATTCAGTTTGAAGCTGGACTTCACTTTTGCCTCTCTCTCCTGTGCTTGCCTCTTCCATT	...((((.(((((((((.(((((((((((((.(((.(((((..(((((..(((..(((((.....)))))...)))..)))))))))).))).))))))))))))).)))))))))))))......
oru-MIR528	×/×	TGGAAGGGGCATGCAGAGGAG	TGGAAGGGGCATGCAGAGGAGCAGGAGATTCAGTTTGAAGCTGGACTTCACTTTTGCCTCTCTCTCCTGTGCTTGCCTCTTCCATT	.....((((.(((((((((.(((((((((((((.(((.(((((..(((((..(((..(((((.....)))))...)))..)))))))))).))).))))))))))))).)))))))))))))....
osa-MIR528	√/√	TGGAAGGGGCATGCAGAGGAG	TGGAAGGGGCATGCAGAGGAGCAGGAGATTCAGTTTGAAGCTGGACTTCACTTTTGCCTCTCTCTCCTGTGCTTGCCTCTTCCATT	...((((.(((((((((.(((((((((((((.(((.(((((..(((((..(((..(((((.....)))))...)))..)))))))))).))).))))))))))))).)))))))))))))......
pha-MIR528	×/×	TGGAAGGGGCATGCAGAGGAG	TGGAAGGGGCATGCAGAGGAGCACAAGCTCTGGTTGGAAGCCGACCTGTGCTACCCTCGCTCGCTCTCCTGTGCCTGCCTCTTCCATT	..((((.((((((((((.(((((((((((((.(((.(((((....(((.(.((((((...)))))).).))).............))))).))).))))))))))))).)))))))))))))).....
pvi-MIR528a	×/×	TGGAAGGGGCATGCAGAGGAG	TGGAAGGGGCATGCAGAGGAGCAGGACCTCCGGTTGGAAGCCGACCTGTGTGTGCTACCCTCGCTCGCTCTCCTGTGCCTGCCTCTTCCATT	..((((.((((((((((((((((((((((((.(((.(((((..((....))((((((...))))))...(((.((.......)).))).))))).))).)))))))))))...))))))))..)))))))))
pvi-MIR528b	×/×	TGGAAGGGGCATGCAGAGGAG	TGGAAGGGGCATGCAGAGGAGCAGGAGGTTTGGTTGGAAGCCGACCTGCGCTACCCTCGGTTGCTCTCCTGTGCCTGCCTCTTCCATT	..((((.((((((((((.(((((((((((((.(((.(((((((((.(((((......)))))..)))))((.(((...))).))..)))).))).))))))))))))).)))))))))))))).....
pvi-MIR528c	×/×	TGGAAGGGGCATGCAGAGGAG	TGGAAGGGGCATGCAGAGGAGCAGGAGGTTTGGTTGGAAGCCGACTTGTGCTACCCTCGCTCGCTCTCCTGTGCCTGCCTCTTCCATT	......(((((((((((.(((((((((((((.(((.(((((.(((((....(((....(((........))))))....))).))))))).))).))))))))))))).)))))))))))........
pap-MIR528	×/×	TGGAAGGGGCATGCAGAGGAG	TGGAAGGGGCATGCAGAGGAGATGGACAGCTTGCCAAGCGCCGGCTTTGAAGCTCCTATGCCTACCTCTTCCACT	.........((.(((((.(((((((((((...(((.(((((......((((.((.....)).))))......))))).)))...))))))))))).))))).))...........
pda-MIR528	×/×	TGGAAGGGGCATGCAGAGGAG	TGGAAGGGGCATGCAGAGGAGAGGCCAAGAAGGAGAGAAGGAGAGAAGGAAAGAAAGATTCTCATCTCAGTGCTTCTTCTGGAGGCAAATTCCTGTGCTTGCCTCCTCCACT	..(((((..((((((((.((((((.((((((.(((.(((((..(((.((((((((.....((((..((((........))))..))))....))))))))...)))...))))).))).)))))).)))))).))))))))....)))))..
scu-MIR528	×/×	TGGAAGGGGCATGCAGAGGA	TGGAAGGGGCATGCAGAGGAGCACGAGGCTTGGCTGGAAGCCGACCTGTGCTATGCTACCCCTCGCTGGCTCTCCTGTGCCTGCCTCTTCCATT	..((((.(((((((.((.(((((((((((((.(((.((((((((.(((.((((((...))))))))))))))..((((........))))...))).))).))))))))))))).)).))))))))))).....
sit-MIR528	×/×	TGGAAGGGGCATGCAGAGGAG	TGGAAGGGGCATGCAGAGGAGCAGGAGGTTTTGTTGGAAGCCGACCTGTGCTCTACCCTCGCTCGCTCTCCTGTGCCTGCCTCTTCCATT	...(((.((((((((((.(((((((((((((.(((.(((((((((.((((((....))))))..)))).((.........)).....))))).))).))))))))))))).)))))))))))))......
sbi-MIR528	√/√	TGGAAGGGGCATGCAGAGGAG	TGGAAGGGGCATGCAGAGGAGCACGAGGCTTGGCTGGAAGCCGACCTACGCCTCGCTGGCTCTCCTGTGCCTGCCTCTTCCATT	.(((((.(.(((((.((.(((((((((((((.(((.(((((((((((((((((((...)))))).....)))))).))...))))).))).))))))))))))).)).))))).))))))....
spo-MIR528	×/×	TGGAAGGGGCATGCAGAGGAG	TGGAAGGGGCATGCAGAGGAGAGCGCCACCGGCGGCGCCGCCCACCAGCGGCGGCGCTCCGCCCACCGCTGGCTTCCTCCTCCTCTGCCCTCCCCATCCACG	.............(((((.(((((.((((...(((((((((((.((((.((((((((((((((....).))))))))..))))....).))))...)).)))))))))...)))).))))).)))))...............
tae-MIR528a	×/×	TGGAAGGGGCATGCAGAGGAG	TGGAAGGGGCATGCAGAGGAGCGGCCATGGCCCGTGGGAGCTTTGCTTGCCTTGTCTATCGATCTCCTCTGCCTGCCTCTTCCATT	...(((((.(((.((((.(((((((((((((.((((((((((((....(((..(.(.((((...)))).))..)))..)))..))))))))).))))))))))))).)))).)))..)))))....
tae-MIR528b	×/×	TGGAAGGGGCATGCAGAGGAG	TGGAAGGGGCATGCAGAGGAGCGGCCATGGCCCATGATGGGAGCTTTATTTGCCTCTCGCTCTCTCCTGTGCCTGCCTCTTCCATT	...(((((.(((.((((.(((((((((((((.(((.(((((.(((...(((..((((.(....).))))..)))....)).).))))).))).))))))))))))).)))).)))..)))))....
tae-MIR528c	×/×	TGGAAGGGGCATGCAGAGGAG	TGGAAGGGGCATGCAGAGGAGCGGCCATGGGAGCTTTGCTTGCCTCTAGGCTCTGGCTCTCTCCTGTGCCTGCCTCTTCCATT	...(((((.(((.((((.(((((((((((((.(((.(((((.(((((...((((((...........)))))))))).).))))).))).))))))))))))).)))).)))..)))))....
zma-MIR528a	√/√	TGGAAGGGGCATGCAGAGGAG	TGGAAGGGGCATGCAGAGGAGGAGCACGAGCGAGGTGTGGCTGGAAGAAGCAGCCGGGGCCTGTGTGCTATATACCCCTCGCAAGCTCTCCTCACTCCTCTCCTGTGCCTGCCTCTTCCATT	.((((..(((((((.((.(((((((((((((.(((.(((((.((...(((.((((...(((((.......)))))(((((.((((..............)))).))))))))).)))))))))).))).))))))))))))).)).))))))))))).....
zma-MIR528b	√/√	TGGAAGGGGCATGCAGAGGAG	TGGAAGGGGCATGCAGAGGAGCACGAACGAGGTGTGGTTGGCCCCTCGTTAGCTCTCCTGTGCCTGCCTCTTCCATT	..((((.(((((((.((.(((((((((((((.(((.(((((..(.(((((((.((.....)).))))))).)..))))).))).))))))))))))).)).))))))))))).....
