# Supplementary material for: MicroRNA528 and Its Regulatory Roles in Monocotyledonous Plants
Source: Int J Mol Sci. 2025 Jul 29;26(15):7334. doi: 10.3390/ijms26157334 (PMC12347108; doi:10.3390/ijms26157334)
Supplement: Supplementary file 1 [file ijms-26-07334-s001.zip › Table S2.xlsx]

## Sheet: Oryza sativa
miRNA_Acc.	Target_Acc	Expectation	miRNA_start	miRNA_end	Target_start	Target_end	miRNA_aligned_fragment	Target_aligned_fragment	Inhibition	Target_Desc.
Osa-MIR528	LOC_Os06g06050	2	1	21	2648	2668	UGGAAGGGGCAUGCAGAGGAG	UUCCUCUGCUUGCCUCUUCCA	Cleavage	OsFBL27 - F-box domain and LRR containing protein, expressed
Osa-MIR528	LOC_Os08g42640	2	1	21	630	650	UGGAAGGGGCAUGCAGAGGAG	AUCCUGUGCAUGUCCCUUCUA	Cleavage	zinc finger, C3HC4 type domain containing protein, expressed
Osa-MIR528	LOC_Os08g04310	2.5	1	21	247	267	UGGAAGGGGCAUGCAGAGGAG	CUCUUCUGCUUGCCUCUUCCA	Cleavage	plastocyanin-like domain containing protein, putative, expressed
Osa-MIR528	LOC_Os06g37150	2.5	1	21	2000	2020	UGGAAGGGGCAUGCAGAGGAG	CUCCUCAGCAUGCCCAUUCCA	Cleavage	L-ascorbate oxidase precursor, putative, expressed
Osa-MIR528	LOC_Os03g59350	2.5	1	21	1571	1591	UGGAAGGGGCAUGCAGAGGAG	GACCUUUGUAUGCUUCUUCCG	Cleavage	anthocyanin 3-O-beta-glucosyltransferase, putative, expressed
Osa-MIR528	LOC_Os10g33104	2.5	1	21	668	688	UGGAAGGGGCAUGCAGAGGAG	AGUUUCUUCAUGUCCCUUCCA	Cleavage	expressed protein
Osa-MIR528	LOC_Os08g44770	2.5	1	21	299	319	UGGAAGGGGCAUGCAGAGGAG	UUCCUCUGCCCGCCCUUUCCA	Translation	copper/zinc superoxide dismutase, putative, expressed
Osa-MIR528	LOC_Os04g39120	3	1	21	269	289	UGGAAGGGGCAUGCAGAGGAG	CUCCUCUGCAUGUCCCUGCCU	Cleavage	copper amine oxidase, putative, expressed
Osa-MIR528	LOC_Os07g38290	3	1	21	528	547	UGGAAGGGGCAUGCAGAGGAG	CUCCUCUGC-UGCCCCUUCCA	Cleavage	plastocyanin-like domain containing protein, putative, expressed
Osa-MIR528	LOC_Os01g40150	3	1	21	2693	2713	UGGAAGGGGCAUGCAGAGGAG	CUCCUCUGUGUCUCCCUUCCA	Translation	eukaryotic translation initiation factor 5B, putative, expressed
Osa-MIR528	LOC_Os09g33800	3	1	21	371	391	UGGAAGGGGCAUGCAGAGGAG	CUCCUCCGCGUGUCCUUUCCG	Cleavage	arabinogalactan protein, putative, expressed
Osa-MIR528	LOC_Os02g52910	3	1	21	313	333	UGGAAGGGGCAUGCAGAGGAG	GUCCUCUUCAUGCUUCUUCCU	Cleavage	zinc finger protein, putative, expressed
Osa-MIR528	LOC_Os05g22600	3	1	21	796	816	UGGAAGGGGCAUGCAGAGGAG	AUACUCUGCAUGUUUUUUCCA	Cleavage	expressed protein
Osa-MIR528	LOC_Os01g17150	3	1	21	195	215	UGGAAGGGGCAUGCAGAGGAG	GCCCUCUGAAUGCUUCUUUCA	Cleavage	plastid-specific 50S ribosomal protein 5, chloroplast precursor, putative, expressed
Osa-MIR528	LOC_Os11g05190	3	1	21	608	628	UGGAAGGGGCAUGCAGAGGAG	UACCUCUGCAUGCUGUUUUCA	Cleavage	phytosulfokines precursor, putative, expressed
Osa-MIR528	LOC_Os07g49260	3	1	21	2305	2325	UGGAAGGGGCAUGCAGAGGAG	CCCUUUUGAAUGCUCCUUCCA	Cleavage	importin subunit beta, putative, expressed
Osa-MIR528	LOC_Os01g57990	3	1	21	207	227	UGGAAGGGGCAUGCAGAGGAG	UAUUUCUCCGUGCCCCUUCCG	Cleavage	expressed protein
Osa-MIR528	LOC_Os09g34300	3	1	21	1182	1202	UGGAAGGGGCAUGCAGAGGAG	AACCUUAGUGUGCCUCUUCCA	Cleavage	Inositol 1, 3, 4-trisphosphate 5/6-kinase, putative, expressed
Osa-MIR528	LOC_Os04g44260	3	1	21	498	518	UGGAAGGGGCAUGCAGAGGAG	CCCCUCCUCGUGCCCCUUCCG	Cleavage	thioredoxin reductase 2, putative, expressed

## Sheet: Zea mays
miRNA_Acc.	Target	Expectation	miRNA_start	miRNA_end	Target_start	Target_end	miRNA_aligned_fragment	Target_aligned_fragment	Inhibition	Target_Desc.
Zma-MIR528a	GRMZM2G148937	2.5	1	21	102	122	UGGAAGGGGCAUGCAGAGGAG	CUCCUCUGCCUGCCUCUUUCA	Cleavage	PTHR11206:SF75 - MATE EFFLUX FAMILY PROTEIN
Zma-MIR528a	GRMZM5G839518	2.5	1	21	2398	2418	UGGAAGGGGCAUGCAGAGGAG	CUGUUUUGCAUGCUCCUUCCA	Cleavage	PF00010 - Helix-loop-helix DNA-binding domain (HLH)
Zma-MIR528a	GRMZM2G068271	2.5	1	21	76	96	UGGAAGGGGCAUGCAGAGGAG	AUCCUCCGCACGCCCCUUCCA	Translation	PTHR12677:SF5 - TVP38/TMEM64 FAMILY MEMBRANE PROTEIN YDJX
Zma-MIR528a	GRMZM2G118312	3	1	21	676	696	UGGAAGGGGCAUGCAGAGGAG	CUCUUCUGCGAGCCCUUUCCA	Translation	2.4.1.69 - Galactoside 2-alpha-L-fucosyltransferase / Secretor-type beta-galactoside alpha-1->2 fucosyltransferase
Zma-MIR528a	GRMZM2G367668	3	1	21	222	242	UGGAAGGGGCAUGCAGAGGAG	CUUCUCCGCAUGUCCCUUCCU	Cleavage	ZmLAC5 ; PTHR11709//PTHR11709:SF79 - MULTI-COPPER OXIDASE // SUBFAMILY NOT NAMED
Zma-MIR528a	GRMZM2G169033	3	1	21	302	322	UGGAAGGGGCAUGCAGAGGAG	CUCUGCUGCAUGCCCCUUCGA	Cleavage	ZmLAC3; PTHR11709//PTHR11709:SF118 - MULTI-COPPER OXIDASE // SUBFAMILY NOT NAMED
Zma-MIR528a	GRMZM2G175474	3	1	21	634	654	UGGAAGGGGCAUGCAGAGGAG	UUCCUUUGCAUGUUCUUUUUA	Cleavage	PTHR36308:SF1 - DENTIN SIALOPHOSPHOPROTEIN-LIKE PROTEIN-RELATED
Zma-MIR528a	GRMZM2G132121	3	1	21	320	340	UGGAAGGGGCAUGCAGAGGAG	UUCCUCUUCAUGCCCUUUUCU	Cleavage	PTHR11594 - 40S RIBOSOMAL PROTEIN S27
Zma-MIR528a	GRMZM2G106928	3	1	21	173	193	UGGAAGGGGCAUGCAGAGGAG	UUCCUCCGCACGCCCUUUCCA	Translation	PTHR10003:SF34 - SUPEROXIDE DISMUTASE [CU-ZN] 2, CHLOROPLASTIC
Zma-MIR528a	GRMZM2G478599	3	1	21	31	51	UGGAAGGGGCAUGCAGAGGAG	UUCUUGUGCAUGCUCCUUCUG	Cleavage	PTHR13683//PTHR13683:SF304 - ASPARTYL PROTEASES // SUBFAMILY NOT NAMED
Zma-MIR528a	GRMZM2G177781	3	1	21	6	26	UGGAAGGGGCAUGCAGAGGAG	CUGUUCUCCAUGCCCCUUUCA	Cleavage	PTHR13683//PTHR13683:SF304 - ASPARTYL PROTEASES // SUBFAMILY NOT NAMED
Zma-MIR528a	GRMZM2G073504	3	1	21	1096	1116	UGGAAGGGGCAUGCAGAGGAG	GUUCUCGGCGUGCCCCUUCUG	Cleavage	PTHR13683//PTHR13683:SF304 - ASPARTYL PROTEASES // SUBFAMILY NOT NAMED
Zma-MIR528a	GRMZM2G084465	3	1	21	546	566	UGGAAGGGGCAUGCAGAGGAG	UGUCUCUGCUUGCCCUUUUCA	Cleavage	PTHR13683//PTHR13683:SF304 - ASPARTYL PROTEASES // SUBFAMILY NOT NAMED
Zma-MIR528a	GRMZM2G009575	3	1	21	1233	1253	UGGAAGGGGCAUGCAGAGGAG	GACCUCUGUAUGCCCCUGCUG	Cleavage	PTHR15672 - CAMP-REGULATED PHOSPHOPROTEIN 21 RELATED R3H DOMAIN CONTAINING PROTEIN
Zma-MIR528a	GRMZM5G804578	3	1	21	27	47	UGGAAGGGGCAUGCAGAGGAG	CGCCGCUGCAUGUUCCUUCCC	Cleavage	PTHR10887//PTHR10887:SF373 - DNA2/NAM7 HELICASE FAMILY // SUBFAMILY NOT NAMED
Zma-MIR528a	GRMZM2G162112	3	1	21	190	210	UGGAAGGGGCAUGCAGAGGAG	CGCCGCUGCAUGUUCCUUCCC	Cleavage	PF13087 - AAA domain (AAA_12)
Zma-MIR528a	GRMZM2G015238	3	1	21	77	97	UGGAAGGGGCAUGCAGAGGAG	CCCCUCCGCCUGCUCCUUCCA	Cleavage	3.4.21.26 - Prolyl oligopeptidase / Prolyl endopeptidase
Zma-MIR528a	GRMZM2G107562	3	1	21	570	589	UGGAAGGGGCAUGCAGAGGAG	CUCCUCUGC-UGCCCCUUCCG	Cleavage	PF02298 - Plastocyanin-like domain (Cu_bind_like)
Zma-MIR528a	GRMZM2G040278	3	1	21	664	684	UGGAAGGGGCAUGCAGAGGAG	CUCCUCUGCUCGUCCUUUCCA	Translation	PF12937 - F-box-like (F-box-like)
Zma-MIR528a	GRMZM2G440543	3	1	21	748	768	UGGAAGGGGCAUGCAGAGGAG	CUCCUCUGCUCGUCCUUUCCA	Translation	PF12937 - F-box-like (F-box-like)
Zma-MIR528a	GRMZM2G043300	3	1	21	431	451	UGGAAGGGGCAUGCAGAGGAG	CUCCUCUGCGUGCUCCUUCAU	Cleavage	PF02298 - Plastocyanin-like domain (Cu_bind_like)
Zma-MIR528a	GRMZM2G004106	3	1	21	181	201	UGGAAGGGGCAUGCAGAGGAG	CUCCUCUGCGUGCUCCUUCAU	Cleavage	PF02298 - Plastocyanin-like domain (Cu_bind_like)
Zma-MIR528a	GRMZM2G039381	3	1	21	269	289	UGGAAGGGGCAUGCAGAGGAG	CUCCUCUGCGUGCUCCUUCAU	Cleavage	PF02298 - Plastocyanin-like domain (Cu_bind_like)

## Sheet: Triticum aestivum
miRNA_Acc.	Target_Acc	Expectation	miRNA_start	miRNA_end	Target_start	Target_end	miRNA_aligned_fragment	Target_aligned_fragment	Inhibition	Target_Desc.
Tae-MIR528a	Traes_7DS_43E46F49E	2	1	21	315	335	UGGAAGGGGCAUGCAGAGGAG	CUCCUGUGCGUGCUCCUUCCA	Cleavage	PF02298 - Plastocyanin-like domain (Cu_bind_like)
Tae-MIR528a	Traes_1AL_94AA8CF36	2.5	1	20	593	612	UGGAAGGGGCAUGCAGAGGA	UUCUCUGCAUGUUUCUUCUA	Cleavage	3.2.1.45 - Glucosylceramidase / D-glucosyl-N-acylsphingosine glucohydrolase
Tae-MIR528a	Traes_1DL_EEBABD782	2.5	1	20	118	137	UGGAAGGGGCAUGCAGAGGA	UUCUCUGCAUGUUUCUUCUA	Cleavage	K17108 - non-lysosomal glucosylceramidase (GBA2)
Tae-MIR528a	Traes_3B_DA0F7F51E	2.5	1	21	195	215	UGGAAGGGGCAUGCAGAGGAG	UUUCUCUUCAUGCCUUUUCCA	Cleavage	ta_iwgsc_3b_v1_10757684:8009..12878 reverse
Tae-MIR528a	Traes_6AS_6F306F27E	2.5	1	21	231	250	UGGAAGGGGCAUGCAGAGGAG	CUCCUCUGCA-GCCCCUUCCG	Translation	K17686 - Cu+-exporting ATPase (copA, ATP7)
Tae-MIR528a	Traes_5BL_D3ACCE93B	3	1	21	161	181	UGGAAGGGGCAUGCAGAGGAG	CUCCCCUGCGUGCCUCUUCCU	Cleavage	ta_iwgsc_5bl_v1_10824451:6337..7365 reverse
Tae-MIR528a	Traes_7DL_8984D5B85	3	1	21	109	129	UGGAAGGGGCAUGCAGAGGAG	CUCCUCUGCGUGAUCCUUCCU	Translation	1.11.1.7 - Peroxidase / Lactoperoxidase
Tae-MIR528a	Traes_2BL_A8284E56B	3	1	21	81	101	UGGAAGGGGCAUGCAGAGGAG	UUCCUUUGCAUGCUUCUUGCA	Cleavage	1.11.1.7 - Peroxidase / Lactoperoxidase
Tae-MIR528a	Traes_5BL_BF6BA47D7	3	1	21	2204	2224	UGGAAGGGGCAUGCAGAGGAG	CUCUUCAGCAUGCUCUUUCUA	Cleavage	KOG1187//KOG4658 - Serine/threonine protein kinase // Apoptotic ATPase
Tae-MIR528a	Traes_6AS_3CC6C63F9	3	1	21	301	321	UGGAAGGGGCAUGCAGAGGAG	CUUCGUGGCAUGCCCCUUCCA	Cleavage	PTHR31065:SF11 - PLATZ TRANSCRIPTION FACTOR FAMILY PROTEIN
Tae-MIR528a	Traes_3B_0295674E1	3	1	20	4	23	UGGAAGGGGCAUGCAGAGGA	CCCACUGCGUGCCCCUUCUA	Cleavage	ta_iwgsc_3b_v1_10559218:6910..10010 forward
Tae-MIR528a	Traes_6DL_545C1C827	3	1	21	74	94	UGGAAGGGGCAUGCAGAGGAG	UUCCUCUGCUUUCCCCUUCCC	Translation	K05527 - BolA protein (bolA)
Tae-MIR528a	Traes_5AL_633ED6A5D	3	1	20	47	66	UGGAAGGGGCAUGCAGAGGA	UCCUCUGUGUGGCCUUUUCA	Translation	PTHR11362:SF13 - PROTEIN TERMINAL FLOWER 1

## Sheet: Setaria italica
miRNA_Acc.	Target_Acc.	Expectation	miRNA_start	miRNA_end	Target_start	Target_end	miRNA_aligned_fragment	Target_aligned_fragment	Inhibition	Target_Desc.
Sit-MIR528	Seita.9G554500	0	1	21	1885	1905	UGGAAGGGGCAUGCAGAGGAG	CUCCUCUGCAUGCCCCUUCCA	Cleavage	PTHR24015:SF419 - NUCLEOTIDE-DIPHOSPHO-SUGAR TRANSFERASE DOMAIN-CONTAINING PROTEIN-RELATED
Sit-MIR528	Seita.5G014100	2.5	1	21	1273	1293	UGGAAGGGGCAUGCAGAGGAG	AUCCUUUGUAUGCCCCUGCCA	Cleavage	PTHR23249:SF16 - TRAFFICKING PROTEIN PARTICLE COMPLEX SUBUNIT 1
Sit-MIR528	Seita.6G096400	2.5	1	21	1101	1121	UGGAAGGGGCAUGCAGAGGAG	AUCAUCUGCAUGCUUCUUCUA	Cleavage	KOG1457 - RNA binding protein (contains RRM repeats)
Sit-MIR528	Seita.2G061000	2.5	1	21	1578	1598	UGGAAGGGGCAUGCAGAGGAG	ACUCUCGGCGUGCCCCUUUCA	Cleavage	PTHR19378//PTHR19378:SF4 - GOLGIN- RELATED // SUBFAMILY NOT NAMED
Sit-MIR528	Seita.5G079200	3	1	21	481	501	UGGAAGGGGCAUGCAGAGGAG	CUCCUCUGCAUGCCCAAUCCA	Cleavage	3.1.4.46 - Glycerophosphodiester phosphodiesterase / Glycerophosphoryl diester phosphodiesterase
Sit-MIR528	Seita.2G359800	3	1	21	204	223	UGGAAGGGGCAUGCAGAGGAG	CUCCUCUGC-UGCCCCUUCCA	Cleavage	PF02298 - Plastocyanin-like domain (Cu_bind_like)
Sit-MIR528	Seita.8G077900	3	1	21	662	682	UGGAAGGGGCAUGCAGAGGAG	CUCCUGUGCAUGCUCCUGCCA	Cleavage	PTHR23155//PTHR23155:SF542 - LEUCINE-RICH REPEAT-CONTAINING PROTEIN // SUBFAMILY NOT NAMED
Sit-MIR528	Seita.6G251600	3	1	21	234	254	UGGAAGGGGCAUGCAGAGGAG	UUCCUCCGCACGCCCUUUCCA	Translation	PTHR10003:SF34 - SUPEROXIDE DISMUTASE [CU-ZN] 2, CHLOROPLASTIC
Sit-MIR528	Seita.5G399600	3	1	21	1913	1933	UGGAAGGGGCAUGCAGAGGAG	UUUUUCAGCAUGCUUCUUCCA	Cleavage	K16250 - DNA-directed RNA polymerase IV subunit 1 [EC:2.7.7.6] (NRPD1)
Sit-MIR528	Seita.5G084900	3	1	21	296	316	UGGAAGGGGCAUGCAGAGGAG	GGGCUCUGCAGGCCUCUUCCA	Translation	K16250 - DNA-directed RNA polymerase IV subunit 1 [EC:2.7.7.6] (NRPD1)
Sit-MIR528	Seita.5G371300	3	1	21	380	400	UGGAAGGGGCAUGCAGAGGAG	UGUCUCUGCUUGCCCUUUUCA	Cleavage	K02973 - small subunit ribosomal protein S23e (RP-S23e, RPS23)
Sit-MIR528	Seita.4G137600	3	1	21	788	808	UGGAAGGGGCAUGCAGAGGAG	UACCUAUGUAUGCUCCUUCUG	Cleavage	2.1.1.159 - Theobromine synthase / MXMT
Sit-MIR528	Seita.2G276900	3	1	21	1492	1512	UGGAAGGGGCAUGCAGAGGAG	AACCUUAGUGUGCCUCUUCCA	Cleavage	PTHR14217:SF1 - INOSITOL-TETRAKISPHOSPHATE 1-KINASE
Sit-MIR528	Seita.6G185900	3	1	21	2014	2034	UGGAAGGGGCAUGCAGAGGAG	UACUGUUGCAUGCUCUUUCCA	Cleavage	PTHR31948:SF20 - ZINC-FINGER HOMEODOMAIN PROTEIN 1

## Sheet: Panicum virgatum
miRNA_Acc.	Target_Acc.	Expectation	miRNA_start	miRNA_end	Target_start	Target_end	miRNA_aligned_fragment	Target_aligned_fragment	Inhibition	Target_Desc.
Pvi-MIR528a	Pavir.9NG759800	0	1	21	1605	1625	UGGAAGGGGCAUGCAGAGGAG	CUCCUCUGCAUGCCCCUUCCA	Cleavage	PTHR24015:SF419 - NUCLEOTIDE-DIPHOSPHO-SUGAR TRANSFERASE DOMAIN-CONTAINING PROTEIN-RELATED
Pvi-MIR528a	Pavir.9KG551200	0	1	21	1592	1612	UGGAAGGGGCAUGCAGAGGAG	CUCCUCUGCAUGCCCCUUCCA	Cleavage	PTHR24015:SF419 - NUCLEOTIDE-DIPHOSPHO-SUGAR TRANSFERASE DOMAIN-CONTAINING PROTEIN-RELATED
Pvi-MIR528a	Pavir.2NG336500	2	1	21	1298	1318	UGGAAGGGGCAUGCAGAGGAG	UGCCUCUGUAUGCCCCUUUCU	Cleavage	2.7.7.49 - RNA-directed DNA polymerase / Revertase
Pvi-MIR528a	Pavir.2NG206300	2.5	1	21	1796	1816	UGGAAGGGGCAUGCAGAGGAG	UGCCUCUGCAUGUCUCUUUCU	Cleavage	PTHR11926//PTHR11926:SF321 - GLUCOSYL/GLUCURONOSYL TRANSFERASES // SUBFAMILY NOT NAMED
Pvi-MIR528a	Pavir.2NG598200	2.5	1	21	1841	1861	UGGAAGGGGCAUGCAGAGGAG	CAUUUUUGUAUGCUCCUUCCA	Cleavage	PTHR21297:SF1 - DNA-DIRECTED RNA POLYMERASE II PROTEIN
Pvi-MIR528a	Pavir.6KG157200	2.5	1	21	195	215	UGGAAGGGGCAUGCAGAGGAG	ACACUCUUCAUGCCCCUUUCA	Cleavage	PF04576 - Zein-binding (Zein-binding)
Pvi-MIR528a	Pavir.1NG041300	2.5	1	21	91	111	UGGAAGGGGCAUGCAGAGGAG	UGCAUCUGCAUGCCUCUUUUA	Cleavage	PTHR19321//PTHR19321:SF13 - PROTEIN REGULATOR OF CYTOKINESIS 1 PRC1-RELATED // SUBFAMILY NOT NAMED
Pvi-MIR528a	Pavir.J487000	3	1	21	303	323	UGGAAGGGGCAUGCAGAGGAG	CUCCUCUGCCUGCUUCUUCCG	Cleavage	K00430 - peroxidase (E1.11.1.7)
Pvi-MIR528a	Pavir.J434300	3	1	21	657	677	UGGAAGGGGCAUGCAGAGGAG	CUCCGUUGCGUGCCCCUUCCU	Cleavage	PF00560//PF07714 - Leucine Rich Repeat (LRR_1) // Protein tyrosine kinase (Pkinase_Tyr)
Pvi-MIR528a	Pavir.4KG387300	3	1	21	601	621	UGGAAGGGGCAUGCAGAGGAG	GUUCUCUGCAUGUGCUUUCCA	Cleavage	K14565 - nucleolar protein 58 (NOP58)
Pvi-MIR528a	Pavir.6NG088100	3	1	21	119	139	UGGAAGGGGCAUGCAGAGGAG	GUCCUCUGCAUGCCCCUCCAA	Cleavage	K00422 - polyphenol oxidase (E1.10.3.1)
Pvi-MIR528a	Pavir.6KG413000	3	1	21	124	144	UGGAAGGGGCAUGCAGAGGAG	UUCCUCCGCACGCCCUUUCCA	Translation	PTHR10003:SF34 - SUPEROXIDE DISMUTASE [CU-ZN] 2, CHLOROPLASTIC
Pvi-MIR528a	Pavir.2NG203300	3	1	21	517	536	UGGAAGGGGCAUGCAGAGGAG	GUCCUCUG-AUGCCCCUUCCA	Cleavage	PF02298 - Plastocyanin-like domain (Cu_bind_like)
Pvi-MIR528a	Pavir.6NG362500	3	1	21	341	361	UGGAAGGGGCAUGCAGAGGAG	UUCCUCCGCACGCCCUUUCCA	Translation	PTHR10003:SF34 - SUPEROXIDE DISMUTASE [CU-ZN] 2, CHLOROPLASTIC
Pvi-MIR528a	Pavir.1NG047000	3	1	21	1191	1211	UGGAAGGGGCAUGCAGAGGAG	AGUCUCUGCAUGUCUCUUCUC	Cleavage	PF13301 - Protein of unknown function (DUF4079) (DUF4079)
Pvi-MIR528a	Pavir.6NG071500	3	1	21	139	159	UGGAAGGGGCAUGCAGAGGAG	UAACUUUGCAUGCCUUUUCCG	Cleavage	PF00656 - Caspase domain (Peptidase_C14)
Pvi-MIR528a	Pavir.5NG576700	3	1	21	730	750	UGGAAGGGGCAUGCAGAGGAG	UGUCUCUGCUUGCCCUUUUCA	Cleavage	K02973 - small subunit ribosomal protein S23e (RP-S23e, RPS23)
Pvi-MIR528a	Pavir.5KG607200	3	1	21	581	601	UGGAAGGGGCAUGCAGAGGAG	UGUCUCUGCUUGCCCUUUUCA	Cleavage	PTHR11652//PTHR11652:SF18 - 30S RIBOSOMAL PROTEIN S12 FAMILY MEMBER // SUBFAMILY NOT NAMED
Pvi-MIR528a	Pavir.5KG639200	3	1	21	783	803	UGGAAGGGGCAUGCAGAGGAG	UGUCUCUGCUUGCCCUUUUCA	Cleavage	K02973 - small subunit ribosomal protein S23e (RP-S23e, RPS23)
Pvi-MIR528a	Pavir.5KG081200	3	1	21	462	482	UGGAAGGGGCAUGCAGAGGAG	UCCCUCUGCAUUUCUUUUCCA	Translation	PF14299 - Phloem protein 2 (PP2)
Pvi-MIR528a	Pavir.J579200	3	1	21	577	597	UGGAAGGGGCAUGCAGAGGAG	GAUCUUUGCAUGUUCCUUUUA	Cleavage	PTHR23120 - MAESTRO-RELATED HEAT DOMAIN-CONTAINING
Pvi-MIR528a	Pavir.3KG044400	3	1	21	2448	2468	UGGAAGGGGCAUGCAGAGGAG	GCCCUCUGCAUGCACAUUCCA	Cleavage	K03301 - ATP:ADP antiporter, AAA family (TC.AAA)
